# Supplementary material for: A Deep Learning Algorithm for Detecting Acute Pericarditis by Electrocardiogram
Source: J Pers Med. 2022 Jul 15;12(7):1150. doi: 10.3390/jpm12071150 (PMC9324403; doi:10.3390/jpm12071150)
Supplement: Supplementary file 1 [file jpm-12-01150-s001.zip]

Archive with 2 entries (2 files):
- Supplementary Case S1-S5.pdf
- Supplementary Figure S1-S5.pdf
